# Supplementary material for: The Antimicrobial Resistance (AMR) Rates of Enterobacterales in a Rural Hospital from the Eastern Region, Ghana: A Retrospective Study, 2022
Source: Antibiotics (Basel). 2023 Aug 16;12(8):1321. doi: 10.3390/antibiotics12081321 (PMC10451727; doi:10.3390/antibiotics12081321)
Supplement: Supplementary file 1 [file antibiotics-12-01321-s001.zip]

Archive with 1 entries (1 files):
- antibiotics-2540864-supplementary.pdf
